# Supplementary material for: Secondhand smoke exposure and associated factors among city residents living in multiunit housing in Bangladesh
Source: PLoS One. 2023 Sep 21;18(9):e0291746. doi: 10.1371/journal.pone.0291746 (PMC10513191; doi:10.1371/journal.pone.0291746)
Supplement: S3 File — (XLSX) [file pone.0291746.s003.xlsx]

## Sheet: Dataset
City	HousingType	Sex	Age	Education	MaritalStat	Occupation	Religion	Income	No._of_daysSmoked	SmokingStatus	FamilySmoking	Length_StayHome	SHS_OwnFlat	SHS_OwnFlat_Recode	SHS_NextFlat	SHS_NextFlat_Recode	SHS_CommonSpace	SHS_CommonSpace_Recode	SHS_NextBuilding	SHS_NextBuilding_Recode	SHSFreq_OwnFlat	SHSFreq_NextFlat	SHSFreq_CommonSpace	SHSFreq_NextBuilding	OverallSHS	OverallSHS_Recode
6	2	2	1	4	2	1	1	2	0	2	2	1	0	0	30	1	20	1	9	1	0	1	1	1	3	1
3	2	2	1	4	2	5	1	1	0	2	1	2	0	0	30	1	15	1	30	1	0	1	1	1	3	1
7	2	1	3	3	2	2	2	2	30	1	1	1	30	1	10	1	20	1	27	1	2	2	1	1	4	1
5	2	1	3	2	2	2	1	2	0	2	2	1	0	0	25	1	12	1	25	1	0	1	2	1	3	1
3	2	2	2	4	2	5	1	2	0	2	2	2	0	0	30	1	18	1	30	1	0	1	2	1	3	1
1	2	2	2	4	2	5	1	2	0	2	2	2	0	0	30	1	25	1	30	1	0	1	1	1	3	1
1	2	2	2	4	2	1	1	1	0	2	2	2	0	0	20	1	20	1	20	1	0	1	1	2	3	1
7	2	2	2	4	2	1	1	2	0	2	2	2	0	0	18	1	30	1	25	1	0	1	1	2	3	1
5	2	1	2	3	2	2	1	2	30	1	2	1	30	1	15	1	10	1	30	1	2	0	1	2	4	1
6	2	2	1	4	2	5	1	1	0	2	2	2	0	0	30	1	30	1	30	1	0	1	1	2	3	1
4	2	2	1	4	2	2	1	2	0	2	2	2	0	0	30	1	30	1	30	1	0	1	2	2	3	1
1	2	1	1	3	1	3	1	2	30	1	2	1	30	1	18	1	30	1	28	1	1	1	1	2	4	1
4	2	2	1	4	2	5	1	2	0	2	2	2	0	0	30	1	30	1	30	1	0	1	1	2	3	1
2	2	1	2	4	2	1	1	2	0	2	2	1	0	0	18	1	10	1	10	1	0	1	1	2	3	1
3	2	2	3	4	2	1	1	1	0	2	1	2	8	1	20	1	30	1	30	1	2	1	1	2	4	1
1	2	1	1	4	2	1	1	1	30	1	2	1	30	1	18	1	6	1	25	1	1	1	1	1	4	1
1	2	1	3	4	2	4	2	1	0	2	2	2	0	0	15	1	15	1	10	1	0	2	1	1	3	1
4	2	2	2	4	2	1	1	2	0	2	1	1	30	1	8	1	10	1	8	1	1	1	1	1	4	1
1	2	1	3	4	2	4	1	2	0	2	2	2	0	0	16	1	10	1	10	1	0	1	2	1	3	1
2	2	1	3	4	2	1	1	3	0	2	2	1	0	0	19	1	30	1	30	1	0	1	1	1	3	1
2	2	1	3	4	2	4	2	2	0	2	1	1	6	1	20	1	30	1	30	1	0	1	1	2	4	1
1	2	2	2	4	2	4	1	2	0	2	1	2	30	1	20	1	30	1	25	1	1	2	1	2	4	1
1	2	2	1	4	2	5	1	2	0	2	1	2	20	1	10	1	30	1	20	1	0	1	2	1	4	1
1	2	2	2	4	2	5	2	2	0	2	1	2	18	1	30	1	15	1	8	1	2	1	2	1	4	1
1	2	1	1	3	1	3	1	1	0	2	1	2	16	1	20	1	10	1	9	1	2	2	2	2	4	1
4	2	2	1	4	2	1	1	2	0	2	1	2	30	1	18	1	20	1	9	1	1	1	2	2	4	1
1	2	1	1	4	1	2	1	3	30	1	1	2	0	0	15	1	10	1	30	1	0	1	2	2	3	1
1	2	2	1	4	2	5	1	2	0	2	2	2	0	0	30	1	10	1	30	1	0	1	1	2	3	1
4	2	2	1	4	2	5	1	1	0	2	2	2	0	0	30	1	20	1	25	1	0	2	1	2	3	1
1	2	2	1	4	2	5	1	3	0	2	2	2	0	0	30	1	15	1	30	1	0	2	2	2	3	1
1	1	2	2	4	2	1	1	2	0	2	2	1	0	0	15	1	30	1	30	1	0	2	2	1	3	1
3	2	2	2	3	2	5	1	2	0	2	2	2	0	0	0	0	30	1	30	1	0	0	1	1	2	1
4	2	2	2	2	2	5	1	1	0	2	1	1	0	0	0	0	25	1	8	1	0	0	1	1	2	1
4	2	1	2	4	2	2	1	3	0	2	2	1	0	0	0	0	30	1	30	1	0	0	1	2	2	1
6	2	2	1	3	2	5	1	1	0	2	1	2	30	1	0	0	20	1	30	1	2	0	2	2	3	1
1	2	2	1	4	2	5	1	3	0	2	2	2	0	0	0	0	20	1	30	1	0	1	1	2	2	1
1	2	2	2	3	2	5	1	3	0	2	1	2	30	1	0	0	25	1	30	1	1	1	1	2	3	1
7	2	1	2	4	2	1	1	2	0	2	2	1	0	0	0	0	30	1	30	1	0	0	1	1	2	1
1	2	2	1	3	1	3	1	2	0	2	2	2	0	0	0	0	10	1	30	1	0	0	2	1	2	1
1	2	1	2	3	2	1	1	1	0	2	2	1	0	0	0	0	30	1	30	1	0	0	1	1	2	1
6	2	2	1	3	1	5	1	1	0	2	1	2	30	1	0	0	24	1	30	1	1	0	1	1	3	1
6	2	2	1	3	2	5	1	1	0	2	2	2	0	0	0	0	30	1	25	1	0	0	1	1	2	1
1	1	2	2	1	2	5	1	1	0	2	1	2	17	1	0	0	20	1	30	1	2	0	1	2	3	1
1	2	1	2	4	2	1	1	2	30	1	2	1	0	0	0	0	30	1	10	1	0	0	1	2	2	1
1	2	1	1	4	2	1	1	3	0	2	2	2	0	0	0	0	10	1	25	1	0	0	2	1	2	1
3	2	1	3	4	2	4	1	2	30	1	2	2	30	1	0	0	20	1	25	1	1	0	1	2	3	1
1	1	1	1	4	2	1	1	1	0	2	2	1	0	0	0	0	15	1	25	1	0	0	1	2	2	1
1	1	1	1	3	1	3	1	2	30	1	2	2	30	1	0	0	10	1	30	1	1	0	1	1	3	1
4	2	1	1	4	2	1	1	1	30	1	2	1	30	1	0	0	30	1	30	1	1	0	2	1	3	1
2	2	1	3	2	2	4	1	2	0	2	2	1	0	0	0	0	10	1	30	1	0	0	1	1	2	1
1	2	2	1	4	2	1	1	2	0	2	2	1	0	0	0	0	30	1	30	1	0	0	1	2	2	1
2	2	1	1	1	2	1	1	2	30	1	2	1	0	0	0	0	20	1	25	1	0	0	1	2	2	1
1	2	1	3	4	2	4	1	1	0	2	2	2	0	0	30	1	0	0	30	1	0	1	0	2	2	1
7	2	1	1	3	1	3	2	2	0	2	1	1	30	1	30	1	0	0	26	1	1	1	0	1	3	1
1	2	1	2	4	2	4	1	2	0	2	2	2	0	0	30	1	0	0	30	1	0	1	0	1	2	1
6	1	2	1	3	2	5	1	1	0	2	2	2	0	0	30	1	0	0	8	1	0	2	0	1	2	1
1	2	2	1	4	2	5	1	2	0	2	2	2	0	0	30	1	0	0	25	1	0	2	0	1	2	1
1	2	2	1	3	2	5	1	2	0	2	1	2	30	1	20	1	0	0	10	1	1	2	0	1	3	1
1	2	1	2	3	2	2	1	2	0	2	2	1	0	0	0	0	0	0	30	1	0	0	0	2	1	1
1	2	1	1	2	1	3	1	3	0	2	2	2	0	0	0	0	0	0	30	1	0	0	0	2	1	1
1	2	1	2	3	2	2	1	3	30	1	2	1	0	0	0	0	0	0	28	1	0	0	0	2	1	1
1	2	2	2	3	2	5	1	2	0	2	2	2	30	1	0	0	0	0	28	1	2	0	0	1	2	1
6	2	2	2	3	2	5	1	1	0	2	2	2	0	0	0	0	0	0	30	1	0	0	0	1	1	1
1	2	1	3	3	2	1	1	3	0	2	2	1	0	0	0	0	0	0	30	1	0	0	0	1	1	1
3	2	1	1	4	2	1	2	2	30	1	1	2	30	1	0	0	0	0	30	1	2	0	0	1	2	1
1	1	1	1	3	2	1	1	2	0	2	2	1	0	0	0	0	0	0	25	1	0	0	0	1	1	1
1	2	2	2	4	2	5	1	3	0	2	1	2	30	1	0	0	0	0	15	1	2	0	0	1	2	1
1	2	1	2	4	2	2	1	3	0	2	2	1	0	0	0	0	0	0	12	1	0	0	0	1	1	1
3	2	1	2	4	2	2	1	2	0	2	2	1	12	1	0	0	0	0	25	1	2	0	0	1	2	1
1	2	2	1	3	1	3	1	3	0	2	1	2	10	1	30	1	15	1	0	0	2	0	1	0	3	1
1	1	2	2	4	2	5	1	2	0	2	2	2	0	0	30	1	10	1	0	0	0	2	1	0	2	1
1	1	1	1	2	2	1	1	2	0	2	2	2	0	0	30	1	25	1	0	0	0	2	1	0	2	1
1	2	1	2	4	2	2	1	3	0	2	2	2	0	0	30	1	10	1	0	0	0	1	2	0	2	1
1	2	2	2	4	2	5	1	2	0	2	2	2	0	0	23	1	10	1	0	0	0	2	1	0	2	1
1	2	2	2	4	1	1	1	2	0	2	2	1	0	0	30	1	12	1	0	0	0	2	1	0	2	1
1	2	2	2	4	2	5	1	3	0	2	2	2	0	0	20	1	30	1	0	0	0	1	1	0	2	1
1	2	1	1	3	1	3	1	3	0	2	2	2	0	0	10	1	30	1	0	0	0	1	1	0	2	1
1	2	1	1	3	1	3	1	3	0	2	2	1	0	0	20	1	30	1	0	0	0	1	1	0	2	1
7	1	1	2	4	2	1	1	1	0	2	2	1	0	0	25	1	30	1	0	0	0	1	1	0	2	1
7	2	1	2	4	2	1	1	2	0	2	2	1	0	0	30	1	30	1	0	0	0	2	1	0	2	1
1	2	1	2	4	2	2	1	1	0	2	2	1	0	0	30	1	15	1	0	0	0	1	1	0	2	1
7	2	2	2	4	2	1	1	1	0	2	2	2	25	1	30	1	10	1	0	0	2	1	1	0	3	1
5	1	1	2	4	2	1	2	2	0	2	2	1	0	0	20	1	7	1	0	0	0	2	1	0	2	1
1	2	1	2	4	2	1	1	2	0	2	2	1	0	0	30	1	30	1	0	0	0	1	1	0	2	1
5	2	2	2	3	2	5	1	2	0	2	1	2	25	1	20	1	30	1	0	0	1	1	2	0	3	1
1	2	1	1	4	2	1	1	2	30	1	2	1	30	1	20	1	30	1	0	0	2	1	2	0	3	1
5	1	1	2	4	2	1	1	1	0	2	2	1	0	0	20	1	12	1	0	0	0	1	2	0	2	1
5	1	2	1	4	2	5	1	1	0	2	2	1	0	0	30	1	8	1	0	0	0	1	1	0	2	1
7	2	2	2	3	2	5	1	2	0	2	2	2	0	0	30	1	15	1	0	0	0	1	1	0	2	1
7	2	2	2	4	2	5	1	1	0	2	1	2	26	1	28	1	30	1	0	0	2	0	1	0	3	1
5	2	1	3	3	2	4	1	2	0	2	2	2	20	1	25	1	15	1	0	0	2	1	1	0	3	1
5	2	1	1	4	1	2	1	3	30	1	1	1	0	0	25	1	30	1	0	0	0	0	1	0	2	1
6	2	2	1	3	2	1	1	1	0	2	2	1	0	0	20	1	20	1	0	0	0	1	1	0	2	1
6	2	2	1	3	2	5	1	1	0	2	2	2	0	0	30	1	20	1	0	0	0	2	1	0	2	1
6	2	2	1	4	2	3	2	1	0	2	2	2	0	0	30	1	20	1	0	0	0	1	1	0	2	1
6	1	1	1	4	1	3	1	1	30	1	1	2	30	1	30	1	20	1	0	0	2	1	2	0	3	1
6	1	2	2	3	2	1	1	2	0	2	2	2	25	1	12	1	20	1	0	0	2	2	2	0	3	1
4	2	2	1	4	1	3	1	2	0	2	2	1	0	0	10	1	15	1	0	0	0	1	1	0	2	1
6	2	2	1	4	2	5	1	1	0	2	1	2	30	1	30	1	12	1	0	0	2	1	1	0	3	1
4	2	2	2	3	2	2	1	1	0	2	1	1	8	1	12	1	20	1	0	0	2	0	2	0	3	1
4	2	2	1	3	1	3	1	1	0	2	2	2	0	0	15	1	15	1	0	0	0	1	2	0	2	1
1	1	1	2	3	2	1	1	1	0	2	2	1	0	0	10	1	30	1	0	0	0	1	2	0	2	1
1	2	1	1	4	2	1	1	1	30	1	1	2	30	1	12	1	30	1	0	0	1	1	2	0	3	1
1	2	1	1	3	1	3	1	2	30	1	1	1	0	0	15	1	20	1	0	0	0	2	1	0	2	1
1	1	1	2	4	2	1	1	1	0	2	2	1	0	0	30	1	16	1	0	0	0	1	2	0	2	1
2	2	1	2	4	2	2	1	2	0	2	2	1	0	0	18	1	30	1	0	0	0	1	2	0	2	1
3	2	1	3	4	2	4	2	1	0	2	2	2	0	0	30	1	20	1	0	0	0	1	2	0	2	1
1	1	1	2	4	2	1	1	1	0	2	1	2	20	1	9	1	15	1	0	0	2	1	2	0	3	1
2	2	1	1	4	2	1	1	2	0	2	1	1	12	1	20	1	14	1	0	0	2	2	2	0	3	1
4	1	1	1	4	2	1	1	1	0	2	2	1	0	0	15	1	30	1	0	0	0	2	2	0	2	1
3	1	2	1	3	2	5	1	1	0	2	2	2	0	0	30	1	20	1	0	0	0	1	1	0	2	1
1	2	2	1	4	2	5	1	3	0	2	2	2	0	0	30	1	20	1	0	0	0	2	1	0	2	1
2	1	2	1	4	2	1	1	1	0	2	1	2	15	1	20	1	25	1	0	0	2	1	1	0	3	1
1	2	1	1	4	2	2	1	1	0	2	2	2	0	0	30	1	20	1	0	0	0	2	1	0	2	1
2	2	1	1	2	2	1	1	2	30	1	2	1	30	1	20	1	30	1	0	0	2	1	1	0	3	1
1	2	1	1	3	1	2	1	2	30	1	2	1	0	0	25	1	8	1	0	0	0	1	1	0	2	1
3	2	2	1	4	2	5	1	1	0	2	2	2	0	0	30	1	20	1	0	0	0	2	1	0	2	1
1	1	1	1	4	1	4	1	1	0	2	2	2	0	0	10	1	20	1	0	0	0	1	1	0	2	1
2	1	2	1	4	2	5	1	1	0	2	1	2	30	1	30	1	20	1	0	0	1	1	2	0	3	1
2	1	2	2	3	2	5	1	1	0	2	1	2	0	0	30	1	30	1	0	0	0	1	2	0	2	1
2	2	1	1	3	1	3	1	3	0	2	1	2	30	1	20	1	8	1	0	0	1	1	2	0	3	1
4	1	1	2	4	2	1	1	2	0	2	2	1	0	0	30	1	10	1	0	0	0	1	2	0	2	1
1	1	1	3	2	2	4	2	1	0	2	2	2	0	0	30	1	30	1	0	0	0	2	1	0	2	1
1	2	2	3	3	2	5	1	3	0	2	1	2	30	1	30	1	30	1	0	0	2	1	2	0	3	1
1	2	1	2	3	2	2	1	3	0	2	2	1	0	0	15	1	20	1	0	0	0	1	2	0	2	1
1	2	2	2	4	2	5	1	3	0	2	2	2	0	0	30	1	15	1	0	0	0	2	1	0	2	1
4	2	2	2	4	2	5	1	1	0	2	2	2	0	0	30	1	20	1	0	0	0	1	1	0	2	1
1	2	1	2	4	2	1	1	3	0	2	2	1	30	1	30	1	30	1	0	0	0	1	2	0	3	1
4	2	1	2	4	2	2	1	2	30	1	1	1	30	1	8	1	7	1	0	0	1	1	1	0	3	1
1	2	2	2	4	2	5	1	1	0	2	2	2	0	0	20	1	10	1	0	0	0	2	1	0	2	1
2	1	2	1	4	1	3	1	2	0	2	2	2	0	0	20	1	30	1	0	0	0	1	1	0	2	1
2	1	2	1	3	2	5	1	1	0	2	1	2	15	1	12	1	25	1	0	0	2	1	1	0	3	1
3	2	1	1	4	2	1	1	2	0	2	2	1	0	0	30	1	15	1	0	0	0	1	1	0	2	1
2	2	1	2	3	2	1	2	3	0	2	2	1	0	0	18	1	20	1	0	0	0	1	2	0	2	1
3	1	2	1	4	2	5	1	2	0	2	2	2	0	0	30	1	30	1	0	0	0	2	2	0	2	1
1	2	1	1	4	2	1	1	2	30	1	1	1	0	0	20	1	30	1	0	0	0	1	2	0	2	1
1	2	1	1	4	2	1	1	3	30	1	2	1	30	1	20	1	5	1	0	0	2	1	1	0	3	1
1	2	1	2	4	2	1	1	2	20	1	2	1	30	1	10	1	18	1	0	0	1	1	2	0	3	1
2	2	1	2	4	2	2	1	1	0	2	2	1	0	0	30	1	30	1	0	0	0	1	2	0	2	1
1	2	1	2	4	2	2	1	2	0	2	2	1	0	0	7	1	20	1	0	0	0	1	2	0	2	1
2	2	1	3	3	2	4	1	2	0	2	2	2	0	0	30	1	8	1	0	0	0	2	2	0	2	1
1	2	2	2	4	2	5	1	3	0	2	2	2	0	0	30	1	20	1	0	0	0	1	1	0	2	1
1	2	2	1	4	2	5	1	2	0	2	2	2	0	0	30	1	30	1	0	0	0	1	1	0	2	1
1	2	2	1	3	2	5	1	3	0	2	2	2	0	0	30	1	20	1	0	0	0	1	1	0	2	1
1	2	2	2	2	2	5	1	3	0	2	1	2	26	1	18	1	5	1	0	0	1	2	2	0	3	1
1	2	2	1	3	2	5	1	3	0	2	2	2	0	0	0	0	20	1	0	0	0	0	1	0	1	1
4	2	1	1	4	2	1	1	2	0	2	2	1	0	0	0	0	20	1	0	0	0	0	1	0	1	1
3	2	2	1	4	2	5	1	2	0	2	2	2	0	0	0	0	10	1	0	0	0	0	1	0	1	1
1	2	2	2	4	2	5	1	3	0	2	1	2	0	0	0	0	30	1	0	0	0	0	1	0	1	1
4	1	1	1	3	2	1	1	1	30	1	1	1	30	1	0	0	7	1	0	0	2	0	1	0	2	1
4	2	2	1	4	2	5	1	1	0	2	2	2	0	0	0	0	25	1	0	0	0	0	2	0	1	1
4	2	2	1	4	2	5	1	1	0	2	2	2	0	0	0	0	15	1	0	0	0	0	2	0	1	1
4	2	1	2	4	2	1	1	2	0	2	2	1	0	0	0	0	16	1	0	0	0	0	2	0	1	1
4	2	2	1	3	1	3	1	1	0	2	2	1	0	0	0	0	30	1	0	0	0	0	2	0	1	1
1	2	1	3	4	2	4	2	2	0	2	1	2	18	1	0	0	20	1	0	0	2	0	2	0	2	1
1	2	1	2	4	2	4	1	2	0	2	1	2	16	1	0	0	15	1	0	0	2	0	1	0	2	1
7	2	1	1	4	2	1	1	1	0	2	2	2	0	0	0	0	25	1	0	0	0	0	1	0	1	1
1	2	1	2	4	2	1	1	2	0	2	1	2	30	1	0	0	20	1	0	0	2	0	1	0	2	1
7	1	1	1	4	1	1	1	1	0	2	2	1	0	0	0	0	15	1	0	0	0	0	1	0	1	1
7	1	1	2	2	2	1	1	1	0	2	2	1	0	0	0	0	10	1	0	0	0	0	1	0	1	1
7	1	2	2	4	2	1	1	2	0	2	2	2	0	0	0	0	15	1	0	0	0	0	1	0	1	1
7	2	1	2	4	2	1	1	2	30	1	2	1	28	1	0	0	30	1	0	0	2	0	1	0	2	1
7	2	1	2	4	2	1	1	2	30	1	1	1	30	1	0	0	20	1	0	0	1	0	1	0	2	1
7	2	1	1	3	2	1	1	1	30	1	1	2	30	1	0	0	15	1	0	0	1	1	1	0	2	1
7	2	1	2	4	2	1	1	2	30	1	1	1	30	1	0	0	10	1	0	0	2	0	2	0	2	1
5	1	1	1	3	1	2	1	1	30	1	2	1	0	0	0	0	30	1	0	0	0	0	2	0	1	1
5	1	1	1	4	2	1	2	2	30	1	2	2	0	0	0	0	18	1	0	0	0	0	1	0	1	1
7	2	2	2	4	2	1	1	2	0	2	2	2	0	0	0	0	12	1	0	0	0	0	1	0	1	1
7	2	1	1	3	2	1	1	1	30	1	2	1	30	1	0	0	15	1	0	0	1	0	2	0	2	1
7	2	1	2	4	2	1	1	2	30	1	2	1	30	1	0	0	25	1	0	0	2	0	1	0	2	1
7	2	1	2	4	2	2	1	2	30	1	2	1	0	0	0	0	30	1	0	0	0	0	1	0	1	1
5	1	2	1	4	2	1	2	2	0	2	2	1	0	0	0	0	10	1	0	0	0	0	1	0	1	1
5	1	2	1	3	2	5	1	1	0	2	2	1	0	0	0	0	20	1	0	0	0	0	1	0	1	1
5	2	1	1	4	2	1	1	2	0	2	2	2	0	0	0	0	25	1	0	0	0	0	2	0	1	1
5	2	1	1	3	1	2	1	2	0	2	2	1	0	0	0	0	15	1	0	0	0	0	2	0	1	1
5	2	1	3	3	2	2	1	1	0	2	1	1	0	0	0	0	28	1	0	0	0	0	2	0	1	1
5	2	1	3	3	2	4	1	1	0	2	2	1	0	0	0	0	30	1	0	0	0	0	1	0	1	1
1	2	2	2	4	2	5	1	3	0	2	2	2	0	0	0	0	26	1	0	0	0	0	1	0	1	1
7	2	2	2	3	2	5	1	1	0	2	2	2	0	0	0	0	20	1	0	0	0	0	2	0	1	1
1	2	1	1	3	1	3	1	3	30	1	2	2	0	0	0	0	30	1	0	0	0	0	1	0	1	1
5	2	1	3	3	2	4	1	2	0	2	2	1	0	0	0	0	30	1	0	0	0	0	2	0	1	1
5	2	1	3	3	2	2	1	3	0	2	2	1	0	0	0	0	30	1	0	0	0	0	2	0	1	1
1	2	2	3	2	2	5	1	2	0	2	1	2	30	1	0	0	20	1	0	0	1	0	1	0	2	1
6	2	1	2	4	2	1	1	2	30	1	1	1	0	0	0	0	8	1	0	0	0	0	1	0	1	1
6	2	2	2	3	2	5	2	1	0	2	2	2	0	0	0	0	7	1	0	0	0	0	1	0	1	1
1	2	1	2	4	2	1	1	1	0	2	2	1	0	0	0	0	12	1	0	0	0	0	1	0	1	1
6	2	2	1	3	1	3	2	1	0	2	1	2	30	1	0	0	22	1	0	0	1	0	1	0	2	1
6	2	2	2	3	2	5	2	1	0	2	2	2	0	0	0	0	30	1	0	0	0	0	1	0	1	1
6	2	2	2	3	2	5	1	2	0	2	2	2	0	0	0	0	20	1	0	0	0	0	2	0	1	1
6	1	1	1	3	2	1	1	1	30	1	1	2	0	0	0	0	8	1	0	0	0	0	2	0	1	1
6	2	1	2	4	2	4	1	1	0	2	2	2	0	0	0	0	20	1	0	0	0	0	2	0	1	1
6	2	1	1	4	2	1	1	2	0	2	2	1	0	0	0	0	22	1	0	0	0	0	1	0	1	1
6	1	1	1	2	2	1	1	1	0	2	2	2	0	0	0	0	28	1	0	0	0	0	2	0	1	1
6	2	2	2	4	2	5	1	1	0	2	2	1	0	0	0	0	30	1	0	0	0	0	2	0	1	1
6	1	2	2	3	2	1	2	2	0	2	2	2	0	0	0	0	15	1	0	0	0	0	1	0	1	1
4	2	1	2	3	2	1	1	1	30	1	2	1	30	1	0	0	12	1	0	0	1	0	1	0	2	1
4	2	2	1	4	2	5	1	1	0	2	2	2	0	0	0	0	20	1	0	0	0	0	1	0	1	1
4	1	1	2	4	2	1	1	2	0	2	2	2	18	1	0	0	30	1	0	0	2	0	1	0	2	1
4	2	2	1	3	2	5	1	1	0	2	2	2	0	0	0	0	30	1	0	0	0	0	1	0	1	1
1	1	1	2	4	2	2	1	1	0	2	1	2	28	1	0	0	10	1	0	0	2	0	1	0	2	1
1	1	1	3	2	2	4	1	1	30	1	2	2	30	1	0	0	25	1	0	0	2	0	1	0	2	1
1	1	1	1	3	1	1	1	1	30	1	2	2	30	1	0	0	30	1	0	0	2	0	2	0	2	1
1	1	2	1	1	2	5	1	1	0	2	2	1	0	0	0	0	14	1	0	0	0	0	2	0	1	1
1	2	1	1	4	1	1	1	2	30	1	2	1	30	1	0	0	14	1	0	0	1	0	2	0	2	1
2	2	1	3	4	2	4	1	1	30	1	1	1	0	0	0	0	10	1	0	0	0	0	2	0	1	1
2	2	1	3	4	1	2	1	2	30	1	2	1	0	0	0	0	30	1	0	0	0	0	2	0	1	1
4	1	1	2	2	2	1	1	1	30	1	2	1	23	1	0	0	20	1	0	0	1	0	1	0	2	1
1	2	1	2	3	2	4	1	1	30	1	1	2	15	1	0	0	12	1	0	0	2	0	1	0	2	1
1	2	1	2	4	2	2	1	2	30	1	1	1	0	0	0	0	25	1	0	0	0	0	2	0	1	1
2	2	1	3	4	2	4	1	2	0	2	2	1	0	0	0	0	8	1	0	0	0	0	2	0	1	1
1	2	1	1	4	2	1	1	2	0	2	2	1	0	0	0	0	8	1	0	0	0	0	2	0	1	1
3	2	1	3	4	2	4	1	1	0	2	2	2	0	0	0	0	30	1	0	0	0	1	2	0	1	1
1	2	1	1	3	1	1	1	1	30	1	2	2	0	0	0	0	15	1	0	0	0	0	1	0	1	1
4	1	1	1	3	2	1	1	1	0	2	2	1	0	0	0	0	30	1	0	0	0	0	1	0	1	1
3	2	2	1	4	2	5	1	2	0	2	2	2	0	0	0	0	8	1	0	0	0	0	1	0	1	1
2	2	1	2	4	2	1	1	2	0	2	2	1	0	0	0	0	20	1	0	0	0	0	1	0	1	1
4	1	1	1	3	2	1	1	1	0	2	2	1	0	0	0	0	30	1	0	0	0	0	1	0	1	1
1	1	1	2	4	2	1	1	1	0	2	2	1	0	0	0	0	10	1	0	0	0	0	1	0	1	1
2	2	1	2	4	1	1	1	2	0	2	1	2	15	1	0	0	8	1	0	0	2	0	1	0	2	1
2	2	1	3	3	2	1	1	3	0	2	2	1	0	0	0	0	30	1	0	0	0	0	1	0	1	1
4	1	1	1	4	2	1	1	2	30	1	2	1	0	0	0	0	10	1	0	0	0	0	1	0	1	1
1	1	1	1	4	2	1	1	1	30	1	2	1	15	1	0	0	10	1	0	0	2	0	1	0	2	1
2	2	1	2	4	2	1	1	3	30	1	2	1	0	0	0	0	30	1	0	0	0	0	1	0	1	1
2	2	1	1	3	1	1	1	1	0	2	1	1	20	1	0	0	15	1	0	0	2	0	1	0	2	1
3	2	1	2	4	2	1	1	2	0	2	2	1	0	0	0	0	30	1	0	0	0	0	1	0	1	1
3	2	1	2	4	2	1	1	2	0	2	2	1	0	0	0	0	30	1	0	0	0	0	1	0	1	1
3	2	2	2	3	2	5	1	2	0	2	2	2	0	0	0	0	12	1	0	0	0	0	1	0	1	1
1	1	1	2	3	2	1	1	1	0	2	1	1	21	1	0	0	20	1	0	0	1	0	2	0	2	1
1	1	1	2	3	2	1	1	1	0	2	2	1	0	0	0	0	30	1	0	0	0	0	2	0	1	1
1	2	1	2	3	2	2	1	3	0	2	1	2	0	0	0	0	15	1	0	0	0	0	2	0	1	1
3	2	1	2	4	2	1	1	2	30	1	2	2	0	0	0	0	5	1	0	0	0	0	2	0	1	1
1	2	1	1	4	2	1	1	1	30	1	1	2	30	1	0	0	15	1	0	0	2	0	1	0	2	1
3	2	1	3	4	2	2	1	2	0	2	2	2	0	0	0	0	20	1	0	0	0	0	1	0	1	1
2	2	1	2	4	2	2	1	3	0	2	2	1	0	0	0	0	15	1	0	0	0	0	1	0	1	1
2	2	1	2	3	2	1	1	1	0	2	2	1	0	0	0	0	5	1	0	0	0	0	1	0	1	1
2	2	1	3	4	2	4	2	1	0	2	2	1	0	0	0	0	30	1	0	0	0	0	1	0	1	1
3	2	2	2	3	2	5	1	1	0	2	2	2	0	0	0	0	20	1	0	0	0	0	1	0	1	1
4	2	1	1	4	2	1	1	2	0	2	2	1	0	0	0	0	30	1	0	0	0	0	1	0	1	1
3	2	1	2	4	2	2	1	3	0	2	2	2	0	0	0	0	30	1	0	0	0	0	1	0	1	1
4	2	1	1	3	2	1	1	1	0	2	2	1	0	0	0	0	30	1	0	0	0	0	1	0	1	1
2	2	1	3	3	2	2	2	3	0	2	2	1	0	0	0	0	10	1	0	0	0	0	1	0	1	1
1	2	2	2	4	2	1	1	3	0	2	2	2	0	0	0	0	30	1	0	0	0	0	1	0	1	1
1	2	2	2	4	2	5	1	3	0	2	1	2	30	1	0	0	30	1	0	0	1	0	1	0	2	1
1	2	2	2	4	2	5	1	3	0	2	2	2	0	0	0	0	30	1	0	0	0	0	1	0	1	1
1	2	1	1	4	2	1	1	3	30	1	2	1	0	0	0	0	20	1	0	0	0	0	2	0	1	1
3	1	2	2	3	2	5	1	2	0	2	2	2	0	0	0	0	30	1	0	0	0	0	1	0	1	1
1	2	1	2	3	2	1	1	2	0	2	2	1	0	0	0	0	30	1	0	0	0	0	1	0	1	1
1	2	1	2	4	2	2	1	3	30	1	2	1	0	0	0	0	30	1	0	0	0	0	2	0	1	1
1	2	1	1	4	1	1	1	1	30	1	1	1	30	1	0	0	30	1	0	0	2	0	2	0	2	1
2	2	1	1	4	2	1	1	1	30	1	2	1	0	0	0	0	14	1	0	0	0	0	2	0	1	1
1	2	1	2	4	2	1	1	2	30	1	2	1	0	0	0	0	10	1	0	0	0	0	1	0	1	1
1	2	1	1	3	1	3	1	3	30	1	1	2	0	0	0	0	30	1	0	0	0	0	2	0	1	1
1	2	2	1	4	2	5	1	2	0	2	1	2	20	1	0	0	30	1	0	0	1	0	1	0	2	1
1	2	1	3	4	2	1	1	3	0	2	2	1	0	0	0	0	14	1	0	0	0	0	2	0	1	1
2	2	1	3	3	2	2	1	3	0	2	2	1	10	1	0	0	25	1	0	0	2	0	2	0	2	1
1	2	2	1	4	2	5	1	3	0	2	1	2	15	1	0	0	5	1	0	0	1	0	2	0	2	1
1	1	2	1	4	2	5	1	2	0	2	1	2	0	0	0	0	12	1	0	0	0	0	2	0	1	1
1	1	2	1	3	2	5	1	2	0	2	2	2	0	0	0	0	20	1	0	0	0	0	1	0	1	1
1	1	1	3	4	2	4	1	2	0	2	1	2	0	0	0	0	10	1	0	0	0	0	2	0	1	1
1	1	2	1	3	1	5	1	2	0	2	2	2	0	0	0	0	25	1	0	0	0	0	2	0	1	1
1	1	2	1	4	2	1	1	2	0	2	2	2	0	0	0	0	30	1	0	0	0	0	2	0	1	1
1	1	2	1	4	2	3	1	1	0	2	2	2	0	0	0	0	12	1	0	0	0	0	2	0	1	1
1	1	1	2	3	2	1	1	1	0	2	1	1	30	1	30	1	0	0	0	0	1	1	0	0	2	1
1	1	1	3	4	2	4	1	2	0	2	2	2	0	0	30	1	0	0	0	0	0	2	0	0	1	1
1	2	1	1	3	1	3	1	2	0	2	1	1	19	1	30	1	0	0	0	0	2	1	0	0	2	1
1	2	2	2	4	2	1	1	2	0	2	1	2	20	1	20	1	0	0	0	0	2	2	0	0	2	1
1	1	1	2	4	2	1	1	1	30	1	1	1	28	1	28	1	0	0	0	0	1	1	0	0	2	1
5	2	1	1	2	2	2	1	3	30	1	2	1	30	1	21	1	0	0	0	0	2	2	0	0	2	1
7	2	2	1	4	2	1	2	1	0	2	1	2	25	1	30	1	0	0	0	0	1	1	0	0	2	1
7	2	2	1	4	2	1	1	3	0	2	2	1	0	0	20	1	0	0	0	0	0	1	0	0	1	1
5	2	1	2	2	2	2	1	3	0	2	2	1	0	0	18	1	0	0	0	0	0	1	0	0	1	1
7	1	1	1	3	2	1	1	1	0	2	2	1	0	0	30	1	0	0	0	0	0	0	0	0	1	1
7	1	1	2	4	2	1	1	1	30	1	1	1	30	1	10	1	0	0	0	0	2	1	0	0	2	1
7	1	1	2	4	2	1	1	1	0	2	2	1	0	0	10	1	0	0	0	0	0	1	0	0	1	1
7	1	2	1	3	2	5	1	1	0	2	2	2	0	0	8	1	0	0	0	0	0	2	0	0	1	1
7	2	1	1	4	2	1	1	1	30	1	1	1	30	1	20	1	0	0	0	0	1	1	0	0	2	1
5	1	1	2	3	2	1	1	1	0	2	2	1	10	1	18	1	0	0	0	0	2	1	0	0	2	1
5	1	1	2	3	2	1	1	1	30	1	2	2	30	1	18	1	0	0	0	0	1	1	0	0	2	1
1	2	1	2	1	2	1	1	1	30	1	2	1	0	0	15	1	0	0	0	0	0	0	0	0	1	1
7	2	1	1	4	2	1	1	1	0	2	2	2	0	0	28	1	0	0	0	0	0	1	0	0	1	1
1	2	1	3	4	2	4	1	2	0	2	1	2	20	1	18	1	0	0	0	0	1	1	0	0	2	1
7	2	2	2	4	2	5	1	1	0	2	2	2	0	0	30	1	0	0	0	0	0	0	0	0	1	1
6	1	1	1	3	1	3	1	1	0	2	2	2	0	0	30	1	0	0	0	0	0	1	0	0	1	1
6	1	2	2	2	2	5	1	1	0	2	2	2	0	0	30	1	0	0	0	0	0	1	0	0	1	1
4	2	2	1	4	2	5	1	2	0	2	2	2	0	0	30	1	0	0	0	0	0	1	0	0	1	1
6	1	2	1	3	2	1	1	2	0	2	2	1	0	0	30	1	0	0	0	0	0	0	0	0	1	1
6	2	1	2	4	2	1	1	3	30	1	2	1	0	0	30	1	0	0	0	0	0	1	0	0	1	1
6	2	1	1	3	1	3	1	2	0	2	2	2	0	0	8	1	0	0	0	0	0	1	0	0	1	1
6	2	1	2	4	2	1	1	2	0	2	2	1	0	0	10	1	0	0	0	0	0	1	0	0	1	1
1	2	1	1	4	2	2	1	3	0	2	2	2	0	0	15	1	0	0	0	0	0	0	0	0	1	1
3	1	2	2	4	2	5	1	2	0	2	2	2	0	0	28	1	0	0	0	0	0	1	0	0	1	1
1	2	1	2	3	2	2	1	3	0	2	2	1	0	0	25	1	0	0	0	0	0	1	0	0	1	1
3	2	1	2	3	2	2	1	1	0	2	2	1	0	0	30	1	0	0	0	0	0	0	0	0	1	1
3	1	1	2	2	2	1	1	1	30	1	2	1	30	1	20	1	0	0	0	0	2	1	0	0	2	1
2	2	1	2	4	2	1	1	3	0	2	2	1	0	0	30	1	0	0	0	0	0	1	0	0	1	1
3	1	2	1	4	2	5	1	2	0	2	1	2	30	1	30	1	0	0	0	0	1	1	0	0	2	1
1	2	1	2	2	2	2	1	2	20	1	1	1	30	1	20	1	0	0	0	0	1	1	0	0	2	1
2	1	2	1	4	1	3	4	1	0	2	2	2	0	0	15	1	0	0	0	0	0	1	0	0	1	1
2	1	2	3	3	2	5	4	1	0	2	2	2	0	0	30	1	0	0	0	0	0	0	0	0	1	1
4	1	2	1	4	2	1	1	2	0	2	2	1	0	0	10	1	0	0	0	0	0	2	0	0	1	1
1	1	1	3	1	2	4	1	1	0	2	1	2	30	1	30	1	0	0	0	0	2	1	0	0	2	1
3	1	1	2	4	2	1	1	3	0	2	2	1	0	0	30	1	0	0	0	0	0	2	0	0	1	1
3	2	1	1	4	2	1	1	3	25	1	2	1	30	1	15	1	0	0	0	0	2	2	0	0	2	1
3	2	1	2	4	2	2	1	3	30	1	2	1	0	0	10	1	0	0	0	0	0	2	0	0	1	1
4	1	2	1	4	2	1	1	1	0	2	2	1	0	0	12	1	0	0	0	0	0	2	0	0	1	1
1	2	1	1	3	2	2	1	2	0	2	2	1	0	0	0	0	0	0	0	0	0	1	0	0	0	0
4	2	1	2	1	2	2	1	1	30	1	2	1	0	0	0	0	0	0	0	0	0	0	0	0	0	0
4	2	2	1	4	2	1	1	2	0	2	2	2	0	0	0	0	0	0	0	0	0	0	0	0	0	0
4	2	1	2	4	2	1	1	2	0	2	2	1	0	0	0	0	0	0	0	0	0	0	0	0	0	0
4	2	2	2	4	2	1	1	2	0	2	2	1	0	0	0	0	0	0	0	0	0	0	0	0	0	0
5	2	1	2	4	2	1	1	2	0	2	2	1	0	0	0	0	0	0	0	0	0	0	0	0	0	0
4	2	1	3	4	2	4	1	2	0	2	2	2	0	0	0	0	0	0	0	0	0	0	0	0	0	0
1	2	1	3	4	2	2	1	3	0	2	1	2	28	1	0	0	0	0	0	0	2	1	0	0	1	1
4	2	1	3	4	2	4	1	3	0	2	2	2	0	0	0	0	0	0	0	0	0	0	0	0	0	0
4	2	1	2	4	2	1	2	1	0	2	2	1	0	0	0	0	0	0	0	0	0	0	0	0	0	0
4	2	1	3	4	2	4	1	2	0	2	2	2	0	0	0	0	0	0	0	0	0	0	0	0	0	0
4	2	1	2	4	2	1	1	2	0	2	2	1	0	0	0	0	0	0	0	0	0	0	0	0	0	0
4	2	1	1	4	2	1	2	1	0	2	2	1	0	0	0	0	0	0	0	0	0	0	0	0	0	0
4	2	1	3	3	2	2	1	2	0	2	2	1	0	0	0	0	0	0	0	0	0	0	0	0	0	0
1	2	1	2	4	2	1	1	3	0	2	2	2	0	0	0	0	0	0	0	0	0	0	0	0	0	0
3	2	1	2	4	2	4	1	2	0	2	2	2	0	0	0	0	0	0	0	0	0	0	0	0	0	0
4	2	1	1	3	1	3	1	2	0	2	2	1	0	0	0	0	0	0	0	0	0	0	0	0	0	0
3	2	1	1	4	1	1	1	3	0	2	2	1	0	0	0	0	0	0	0	0	0	0	0	0	0	0
1	2	2	1	4	1	3	1	2	0	2	2	2	0	0	0	0	0	0	0	0	0	0	0	0	0	0
1	2	2	1	4	1	2	1	3	0	2	1	1	0	0	0	0	0	0	0	0	0	0	0	0	0	0
1	2	1	2	4	2	2	1	2	0	2	2	1	0	0	0	0	0	0	0	0	0	0	0	0	0	0
4	2	1	1	4	2	1	1	1	0	2	2	1	0	0	0	0	0	0	0	0	0	0	0	0	0	0
1	2	1	3	4	2	2	2	3	0	2	2	2	0	0	0	0	0	0	0	0	0	0	0	0	0	0
1	2	1	2	4	2	1	1	3	0	2	2	2	0	0	0	0	0	0	0	0	0	0	0	0	0	0
1	2	1	1	3	2	1	1	1	30	1	1	1	0	0	0	0	0	0	0	0	0	0	0	0	0	0
1	2	1	3	4	2	4	1	1	0	2	1	2	0	0	0	0	0	0	0	0	0	0	0	0	0	0
1	2	2	2	4	2	1	1	2	0	2	2	2	0	0	0	0	0	0	0	0	0	0	0	0	0	0
1	1	1	1	4	2	1	1	1	0	2	2	1	0	0	0	0	0	0	0	0	0	0	0	0	0	0
1	1	1	2	3	2	1	1	1	30	1	1	1	30	1	0	0	0	0	0	0	2	0	0	0	1	1
1	1	1	2	4	2	2	1	1	0	2	2	1	0	0	0	0	0	0	0	0	0	0	0	0	0	0
1	2	1	1	3	2	2	1	3	30	1	2	2	0	0	0	0	0	0	0	0	0	0	0	0	0	0
1	2	1	2	4	2	2	1	3	0	2	2	2	0	0	0	0	0	0	0	0	0	0	0	0	0	0
1	2	1	1	4	2	1	1	2	0	2	2	1	0	0	0	0	0	0	0	0	0	0	0	0	0	0
6	1	2	1	3	2	5	1	1	0	2	2	2	0	0	0	0	0	0	0	0	0	0	0	0	0	0
4	2	1	3	4	2	4	1	1	0	2	2	2	0	0	0	0	0	0	0	0	0	0	0	0	0	0
2	2	1	2	3	2	1	1	3	30	1	2	1	30	1	0	0	0	0	0	0	1	0	0	0	1	1
4	1	1	1	3	2	1	1	1	30	1	1	1	26	1	0	0	0	0	0	0	1	0	0	0	1	1
7	2	1	1	4	2	1	1	1	0	2	2	2	0	0	0	0	0	0	0	0	0	0	0	0	0	0
1	2	1	1	2	1	3	1	3	0	2	2	2	0	0	0	0	0	0	0	0	0	0	0	0	0	0
6	2	2	1	3	2	5	2	2	0	2	2	2	0	0	0	0	0	0	0	0	0	0	0	0	0	0
5	2	1	1	3	1	3	1	2	0	2	2	2	0	0	0	0	0	0	0	0	0	0	0	0	0	0
4	2	1	2	3	2	2	1	2	0	2	2	1	0	0	0	0	0	0	0	0	0	0	0	0	0	0
4	2	2	1	3	2	2	2	1	0	2	1	1	0	0	0	0	0	0	0	0	0	0	0	0	0	0
1	1	1	2	4	2	1	1	1	0	2	2	2	0	0	0	0	0	0	0	0	0	0	0	0	0	0
1	1	1	1	3	1	3	1	1	0	2	2	1	0	0	0	0	0	0	0	0	0	0	0	0	0	0
5	2	1	1	4	2	1	1	1	0	2	2	1	0	0	0	0	0	0	0	0	0	0	0	0	0	0
1	2	1	2	4	2	2	1	1	0	2	2	1	0	0	0	0	0	0	0	0	0	0	0	0	0	0
1	2	1	3	3	2	4	1	2	0	2	1	2	10	1	0	0	0	0	0	0	0	0	0	0	1	1
1	2	2	2	3	2	5	1	3	0	2	2	2	0	0	0	0	0	0	0	0	0	0	0	0	0	0
1	2	1	1	3	1	3	1	3	30	1	1	2	30	1	0	0	0	0	0	0	1	0	0	0	1	1
1	2	1	1	4	2	2	1	3	30	1	2	1	0	0	0	0	0	0	0	0	0	0	0	0	0	0
1	2	1	2	4	2	2	1	3	30	1	1	2	30	1	0	0	0	0	0	0	2	0	0	0	1	1
1	2	2	2	4	2	1	1	2	0	2	2	2	0	0	0	0	0	0	0	0	0	0	0	0	0	0
1	2	2	1	3	1	3	1	3	0	2	2	2	0	0	0	0	0	0	0	0	0	0	0	0	0	0
1	2	2	1	3	1	3	1	3	0	2	2	2	0	0	0	0	0	0	0	0	0	0	0	0	0	0
1	2	1	2	4	2	1	1	2	0	2	2	1	0	0	0	0	0	0	0	0	0	0	0	0	0	0
1	2	1	2	4	2	1	1	2	0	2	2	2	0	0	0	0	0	0	0	0	0	0	0	0	0	0
1	2	1	2	4	2	2	1	3	0	2	2	1	0	0	0	0	0	0	0	0	0	0	0	0	0	0
1	2	1	2	3	2	2	1	3	0	2	2	1	0	0	0	0	0	0	0	0	0	0	0	0	0	0
1	2	2	1	4	1	3	1	3	0	2	2	2	0	0	0	0	0	0	0	0	0	0	0	0	0	0
5	2	1	1	4	2	2	1	3	30	1	2	1	30	1	0	0	0	0	0	0	2	0	0	0	1	1
7	2	1	1	3	2	1	1	1	30	1	2	1	30	1	0	0	0	0	0	0	2	0	0	0	1	1
1	2	1	2	4	2	2	1	2	30	1	2	2	0	0	0	0	0	0	0	0	0	0	0	0	0	0
1	2	1	2	3	2	2	1	3	30	1	2	1	0	0	0	0	0	0	0	0	0	0	0	0	0	0
5	2	1	1	3	2	2	1	2	0	2	2	1	0	0	0	0	0	0	0	0	0	0	0	0	0	0
5	2	1	1	4	1	1	1	2	0	2	2	1	0	0	0	0	0	0	0	0	0	0	0	0	0	0
5	2	1	1	2	2	2	1	2	0	2	2	1	0	0	0	0	0	0	0	0	0	0	0	0	0	0
5	2	1	2	4	2	1	1	2	0	2	2	1	0	0	0	0	0	0	0	0	0	0	0	0	0	0
7	2	1	1	4	2	1	1	1	0	2	2	1	0	0	0	0	0	0	0	0	0	0	0	0	0	0
1	2	2	2	4	2	1	2	2	0	2	2	2	0	0	0	0	0	0	0	0	0	0	0	0	0	0
1	2	2	1	3	1	3	2	3	0	2	2	2	0	0	0	0	0	0	0	0	0	0	0	0	0	0
1	2	2	2	4	2	1	1	3	0	2	2	1	0	0	0	0	0	0	0	0	0	0	0	0	0	0
1	2	1	2	4	2	1	1	3	0	2	2	1	0	0	0	0	0	0	0	0	0	0	0	0	0	0
1	2	1	3	4	2	4	1	2	0	2	2	2	0	0	0	0	0	0	0	0	0	0	0	0	0	0
1	2	1	1	4	2	1	1	3	0	2	2	2	0	0	0	0	0	0	0	0	0	0	0	0	0	0
1	2	2	2	3	2	5	1	3	0	2	1	2	0	0	0	0	0	0	0	0	2	0	0	0	0	0
1	2	1	3	3	2	2	1	3	0	2	1	2	0	0	0	0	0	0	0	0	1	0	0	0	0	0
7	1	2	2	3	1	4	1	1	0	2	2	2	0	0	0	0	0	0	0	0	0	0	0	0	0	0
7	1	2	2	4	2	1	1	2	0	2	2	2	0	0	0	0	0	0	0	0	0	0	0	0	0	0
7	1	2	2	4	2	1	1	1	0	2	2	2	0	0	0	0	0	0	0	0	0	0	0	0	0	0
7	1	2	1	3	2	5	1	1	0	2	1	2	10	1	0	0	0	0	0	0	2	0	0	0	1	1
7	1	1	1	4	1	3	1	1	0	2	2	1	0	0	0	0	0	0	0	0	0	0	0	0	0	0
7	1	2	1	3	1	3	1	1	0	2	1	2	10	1	0	0	0	0	0	0	2	0	0	0	1	1
7	1	1	2	4	2	1	1	2	0	2	2	1	0	0	0	0	0	0	0	0	0	0	0	0	0	0
7	1	2	1	3	2	5	1	1	0	2	2	2	0	0	0	0	0	0	0	0	0	0	0	0	0	0
1	2	1	2	4	2	1	1	2	30	1	2	1	0	0	0	0	0	0	0	0	0	0	0	0	0	0
5	1	2	1	4	2	1	2	2	0	2	1	1	0	0	0	0	0	0	0	0	0	0	0	0	0	0
5	1	1	2	4	2	1	1	2	0	2	2	1	0	0	0	0	0	0	0	0	0	0	0	0	0	0
5	1	1	2	4	2	1	1	1	0	2	2	1	0	0	0	0	0	0	0	0	0	0	0	0	0	0
5	1	1	2	4	2	1	1	1	0	2	2	1	0	0	0	0	0	0	0	0	0	0	0	0	0	0
7	2	2	2	4	2	1	1	2	0	2	1	2	0	0	0	0	0	0	0	0	0	0	0	0	0	0
5	1	1	1	4	2	1	1	2	0	2	2	1	0	0	0	0	0	0	0	0	0	0	0	0	0	0
5	1	1	3	3	2	4	2	1	0	2	2	2	0	0	0	0	0	0	0	0	0	0	0	0	0	0
7	2	1	2	4	2	1	1	2	0	2	2	1	0	0	0	0	0	0	0	0	0	0	0	0	0	0
7	2	1	2	4	2	1	1	2	0	2	2	1	0	0	0	0	0	0	0	0	0	0	0	0	0	0
7	2	1	2	4	2	1	1	1	0	2	2	1	0	0	0	0	0	0	0	0	0	0	0	0	0	0
7	2	1	2	4	2	1	1	2	0	2	2	1	30	1	0	0	0	0	0	0	2	0	0	0	1	1
1	2	2	1	4	1	3	1	3	0	2	2	2	0	0	0	0	0	0	0	0	0	0	0	0	0	0
1	2	1	2	4	2	2	1	3	0	2	2	1	0	0	0	0	0	0	0	0	0	0	0	0	0	0
1	2	1	2	3	2	2	1	3	0	2	2	2	0	0	0	0	0	0	0	0	0	0	0	0	0	0
1	2	2	2	3	2	5	1	3	0	2	1	2	0	0	0	0	0	0	0	0	0	0	0	0	0	0
1	2	2	1	3	2	5	1	3	0	2	2	2	0	0	0	0	0	0	0	0	0	0	0	0	0	0
1	2	2	1	3	2	5	1	3	0	2	2	2	0	0	0	0	0	0	0	0	0	0	0	0	0	0
5	1	2	1	3	2	5	1	1	0	2	2	2	0	0	0	0	0	0	0	0	0	0	0	0	0	0
5	1	1	2	4	2	1	1	3	0	2	2	1	0	0	0	0	0	0	0	0	0	0	0	0	0	0
5	1	1	1	3	2	1	1	2	0	2	2	1	0	0	0	0	0	0	0	0	0	0	0	0	0	0
5	2	1	1	3	2	2	1	1	30	1	2	1	30	1	0	0	0	0	0	0	1	0	0	0	1	1
7	2	1	1	3	1	1	1	1	0	2	2	1	0	0	0	0	0	0	0	0	0	0	0	0	0	0
1	2	2	1	4	2	5	1	2	0	2	1	2	0	0	0	0	0	0	0	0	0	0	0	0	0	0
7	2	2	2	4	2	4	2	2	0	2	2	2	0	0	0	0	0	0	0	0	0	1	0	0	0	0
5	1	2	2	4	2	1	1	2	0	2	2	1	0	0	0	0	0	0	0	0	0	0	0	0	0	0
7	2	1	2	3	2	1	2	2	0	2	2	2	0	0	0	0	0	0	0	0	0	0	0	0	0	0
7	2	1	2	4	2	1	1	2	0	2	2	2	0	0	0	0	0	0	0	0	0	0	0	0	0	0
7	2	2	2	3	2	5	2	1	0	2	1	2	0	0	0	0	0	0	0	0	1	1	0	0	0	0
1	2	1	3	3	2	4	1	2	0	2	1	2	20	1	0	0	0	0	0	0	2	0	0	0	1	1
5	1	2	2	4	2	1	1	2	0	2	2	1	0	0	0	0	0	0	0	0	0	0	0	0	0	0
5	1	1	1	2	2	1	1	3	0	2	1	2	0	0	0	0	0	0	0	0	0	0	0	0	0	0
7	2	1	2	4	2	1	1	2	0	2	2	2	0	0	0	0	0	0	0	0	0	0	0	0	0	0
7	2	1	2	3	2	1	1	1	0	2	2	1	0	0	0	0	0	0	0	0	0	0	0	0	0	0
7	2	2	1	4	2	1	1	2	0	2	2	2	0	0	0	0	0	0	0	0	0	0	0	0	0	0
5	2	1	1	4	1	3	1	1	30	1	1	1	0	0	0	0	0	0	0	0	0	0	0	0	0	0
5	2	1	1	3	1	3	1	1	0	2	2	1	0	0	0	0	0	0	0	0	0	0	0	0	0	0
5	2	1	1	3	2	1	1	2	0	2	2	1	0	0	0	0	0	0	0	0	0	0	0	0	0	0
7	2	1	2	3	2	1	1	1	30	1	2	1	0	0	0	0	0	0	0	0	0	0	0	0	0	0
7	2	1	2	4	2	1	1	1	30	1	2	1	0	0	0	0	0	0	0	0	0	0	0	0	0	0
5	2	1	2	4	2	1	1	2	30	1	2	1	30	1	0	0	0	0	0	0	2	0	0	0	1	1
7	2	1	2	4	2	2	1	2	30	1	2	1	0	0	0	0	0	0	0	0	0	0	0	0	0	0
5	2	1	1	4	2	1	1	1	0	2	2	1	0	0	0	0	0	0	0	0	0	0	0	0	0	0
7	2	2	3	4	2	2	1	2	0	2	2	1	0	0	0	0	0	0	0	0	0	0	0	0	0	0
7	2	1	2	4	2	1	1	2	0	2	2	1	0	0	0	0	0	0	0	0	0	0	0	0	0	0
7	2	1	2	4	2	1	1	1	0	2	2	1	0	0	0	0	0	0	0	0	0	0	0	0	0	0
5	2	1	3	3	2	4	1	2	0	2	2	1	0	0	0	0	0	0	0	0	0	0	0	0	0	0
5	2	1	1	4	2	1	1	1	0	2	2	1	0	0	0	0	0	0	0	0	0	0	0	0	0	0
5	2	1	1	3	2	2	1	2	0	2	2	1	0	0	0	0	0	0	0	0	0	0	0	0	0	0
5	2	1	2	4	2	1	1	1	0	2	1	1	0	0	0	0	0	0	0	0	0	0	0	0	0	0
7	2	1	2	4	2	1	1	2	0	2	2	1	0	0	0	0	0	0	0	0	0	0	0	0	0	0
7	2	1	2	4	2	1	1	2	0	2	2	1	0	0	0	0	0	0	0	0	0	0	0	0	0	0
7	2	1	2	4	2	1	1	2	0	2	2	1	0	0	0	0	0	0	0	0	0	0	0	0	0	0
5	2	1	3	4	2	4	1	2	0	2	2	1	0	0	0	0	0	0	0	0	0	0	0	0	0	0
7	2	1	2	4	2	1	1	2	0	2	2	1	0	0	0	0	0	0	0	0	0	0	0	0	0	0
7	2	2	2	4	2	1	1	2	0	2	2	2	0	0	0	0	0	0	0	0	0	0	0	0	0	0
7	2	2	2	3	2	5	1	2	0	2	2	2	0	0	0	0	0	0	0	0	0	0	0	0	0	0
5	2	1	1	3	1	3	1	1	0	2	2	1	0	0	0	0	0	0	0	0	0	0	0	0	0	0
5	2	1	1	2	1	2	1	3	30	1	2	1	0	0	0	0	0	0	0	0	0	0	0	0	0	0
5	2	1	1	3	1	3	1	2	30	1	1	1	0	0	0	0	0	0	0	0	0	0	0	0	0	0
5	2	1	1	3	1	2	1	2	0	2	2	1	0	0	0	0	0	0	0	0	0	0	0	0	0	0
5	2	1	3	3	2	4	1	1	0	2	1	1	0	0	0	0	0	0	0	0	0	0	0	0	0	0
5	2	1	1	3	2	3	1	3	0	2	2	1	0	0	0	0	0	0	0	0	0	0	0	0	0	0
5	2	1	2	4	2	2	1	3	30	1	2	1	0	0	0	0	0	0	0	0	0	0	0	0	0	0
5	2	1	1	4	1	3	1	2	0	2	2	1	0	0	0	0	0	0	0	0	0	0	0	0	0	0
5	2	1	3	2	2	4	1	3	0	2	2	1	0	0	0	0	0	0	0	0	0	0	0	0	0	0
5	2	1	1	4	2	1	1	2	0	2	2	1	0	0	0	0	0	0	0	0	0	0	0	0	0	0
5	2	1	3	4	2	4	1	3	0	2	2	1	0	0	0	0	0	0	0	0	0	0	0	0	0	0
6	2	1	2	4	2	1	1	1	30	1	1	1	30	1	0	0	0	0	0	0	1	0	0	0	1	1
6	2	1	2	4	2	1	1	2	0	2	1	1	10	1	0	0	0	0	0	0	2	0	0	0	1	1
6	2	1	2	4	2	1	1	2	0	2	2	1	0	0	0	0	0	0	0	0	0	0	0	0	0	0
6	2	1	2	4	2	1	1	2	0	2	2	1	0	0	0	0	0	0	0	0	0	0	0	0	0	0
6	2	1	1	4	2	2	1	1	0	2	2	1	0	0	0	0	0	0	0	0	0	0	0	0	0	0
6	2	1	1	3	2	1	1	1	0	2	2	1	0	0	0	0	0	0	0	0	0	0	0	0	0	0
6	2	2	2	3	2	5	1	2	0	2	2	2	0	0	0	0	0	0	0	0	0	0	0	0	0	0
5	2	1	2	4	2	1	1	3	0	2	2	1	0	0	0	0	0	0	0	0	0	0	0	0	0	0
5	2	1	1	3	1	3	1	1	0	2	2	2	0	0	0	0	0	0	0	0	0	0	0	0	0	0
1	2	1	1	4	1	1	1	2	0	2	1	1	0	0	0	0	0	0	0	0	0	0	0	0	0	0
5	2	1	1	4	1	1	1	1	0	2	2	1	0	0	0	0	0	0	0	0	0	0	0	0	0	0
6	2	1	2	4	2	1	1	2	30	1	1	1	0	0	0	0	0	0	0	0	0	0	0	0	0	0
6	2	1	2	4	2	2	1	2	30	1	2	1	30	1	0	0	0	0	0	0	1	0	0	0	1	1
6	2	2	1	4	2	1	1	2	0	2	2	1	0	0	0	0	0	0	0	0	0	0	0	0	0	0
6	2	1	2	2	2	1	1	1	0	2	2	1	0	0	0	0	0	0	0	0	0	0	0	0	0	0
6	2	1	1	3	2	1	1	1	0	2	2	2	0	0	0	0	0	0	0	0	0	0	0	0	0	0
6	2	1	2	4	2	2	1	2	0	2	2	1	0	0	0	0	0	0	0	0	0	0	0	0	0	0
6	2	1	1	4	2	4	2	3	0	2	2	2	0	0	0	0	0	0	0	0	0	1	0	0	0	0
6	2	2	1	2	2	5	2	2	0	2	1	2	0	0	0	0	0	0	0	0	0	0	0	0	0	0
6	1	2	1	3	1	3	1	2	0	2	1	1	30	1	0	0	0	0	0	0	2	0	0	0	1	1
6	2	2	1	4	2	5	1	1	0	2	2	2	0	0	0	0	0	0	0	0	0	0	0	0	0	0
6	2	1	1	4	2	1	2	2	30	1	1	1	0	0	0	0	0	0	0	0	0	0	0	0	0	0
6	1	2	1	3	2	5	1	2	0	2	2	2	0	0	0	0	0	0	0	0	0	0	0	0	0	0
6	2	2	1	3	2	5	1	2	0	2	2	2	0	0	0	0	0	0	0	0	0	0	0	0	0	0
6	1	2	2	4	2	1	1	2	0	2	2	2	0	0	0	0	0	0	0	0	0	0	0	0	0	0
6	1	1	1	4	2	1	1	2	0	2	2	2	0	0	0	0	0	0	0	0	0	0	0	0	0	0
6	2	1	2	4	2	1	1	2	0	2	1	1	0	0	0	0	0	0	0	0	0	0	0	0	0	0
6	1	1	1	4	1	3	1	2	0	2	2	2	0	0	0	0	0	0	0	0	0	0	0	0	0	0
6	2	2	1	4	1	3	1	1	0	2	2	2	0	0	0	0	0	0	0	0	0	0	0	0	0	0
6	2	1	1	3	1	3	2	1	0	2	2	2	0	0	0	0	0	0	0	0	0	0	0	0	0	0
6	1	1	2	2	2	1	1	1	30	1	2	1	0	0	0	0	0	0	0	0	0	0	0	0	0	0
6	2	1	2	4	2	1	1	3	0	2	2	1	0	0	0	0	0	0	0	0	0	1	0	0	0	0
6	1	2	1	3	2	5	1	1	0	2	2	1	0	0	0	0	0	0	0	0	0	0	0	0	0	0
6	2	1	2	4	2	1	1	3	30	1	2	2	0	0	0	0	0	0	0	0	0	0	0	0	0	0
6	2	1	2	4	2	1	1	1	30	1	1	1	0	0	0	0	0	0	0	0	0	0	0	0	0	0
6	2	1	2	4	2	1	1	1	0	2	2	1	0	0	0	0	0	0	0	0	0	0	0	0	0	0
6	2	1	1	2	1	1	1	1	0	2	2	2	0	0	0	0	0	0	0	0	0	0	0	0	0	0
4	2	1	2	4	2	1	1	2	30	1	1	2	30	1	0	0	0	0	0	0	1	0	0	0	1	1
6	1	1	1	3	1	3	1	1	0	2	1	1	0	0	0	0	0	0	0	0	0	0	0	0	0	0
4	2	1	1	4	2	1	1	1	30	1	1	2	30	1	0	0	0	0	0	0	1	0	0	0	1	1
4	2	1	2	4	2	1	1	2	30	1	2	1	30	1	0	0	0	0	0	0	2	0	0	0	1	1
4	2	1	2	4	2	1	1	1	0	2	2	1	0	0	0	0	0	0	0	0	0	0	0	0	0	0
4	2	1	1	4	2	1	2	1	0	2	2	2	0	0	0	0	0	0	0	0	0	0	0	0	0	0
6	1	2	1	3	2	5	1	1	0	2	2	2	0	0	0	0	0	0	0	0	0	0	0	0	0	0
4	2	2	1	2	2	5	1	1	0	2	1	2	0	0	0	0	0	0	0	0	2	0	0	0	0	0
2	2	1	2	4	1	1	1	2	0	2	2	1	0	0	0	0	0	0	0	0	0	0	0	0	0	0
1	1	2	1	2	2	5	1	1	0	2	2	2	0	0	0	0	0	0	0	0	0	0	0	0	0	0
4	1	1	1	2	2	1	1	1	30	1	1	1	0	0	0	0	0	0	0	0	0	0	0	0	0	0
2	2	1	2	4	2	2	1	2	0	2	2	1	0	0	0	0	0	0	0	0	0	0	0	0	0	0
1	2	1	3	4	2	4	1	2	0	2	2	2	0	0	0	0	0	0	0	0	0	0	0	0	0	0
1	2	1	2	4	2	2	1	2	30	1	2	1	0	0	0	0	0	0	0	0	0	0	0	0	0	0
1	2	1	2	3	2	2	1	2	30	1	2	1	0	0	0	0	0	0	0	0	0	0	0	0	0	0
4	1	1	2	3	2	1	1	1	0	2	2	1	0	0	0	0	0	0	0	0	0	0	0	0	0	0
3	1	1	1	3	1	3	1	2	0	2	2	1	0	0	0	0	0	0	0	0	0	0	0	0	0	0
1	2	1	2	3	2	2	1	3	0	2	2	1	0	0	0	0	0	0	0	0	0	0	0	0	0	0
3	2	2	2	4	2	5	1	2	0	2	1	2	0	0	0	0	0	0	0	0	0	0	0	0	0	0
1	2	1	2	4	2	2	1	3	0	2	2	1	0	0	0	0	0	0	0	0	0	0	0	0	0	0
3	1	1	2	4	2	1	1	2	0	2	1	1	0	0	0	0	0	0	0	0	0	0	0	0	0	0
3	2	2	2	4	2	5	1	2	0	2	2	2	0	0	0	0	0	0	0	0	0	0	0	0	0	0
3	2	1	2	4	2	1	1	2	0	2	2	1	0	0	0	0	0	0	0	0	0	0	0	0	0	0
2	2	1	3	4	2	4	1	3	0	2	2	1	0	0	0	0	0	0	0	0	0	0	0	0	0	0
2	2	1	3	4	2	4	1	3	30	1	2	1	0	0	0	0	0	0	0	0	0	0	0	0	0	0
2	2	1	1	3	1	1	1	1	0	2	1	1	18	1	0	0	0	0	0	0	2	0	0	0	1	1
2	2	1	1	4	1	2	1	3	0	2	2	1	0	0	0	0	0	0	0	0	0	0	0	0	0	0
2	2	1	3	4	2	4	1	3	0	2	2	1	0	0	0	0	0	0	0	0	0	0	0	0	0	0
2	2	1	1	3	1	3	1	1	0	2	2	1	0	0	0	0	0	0	0	0	0	0	0	0	0	0
2	2	1	1	3	1	3	1	2	0	2	2	1	0	0	0	0	0	0	0	0	0	0	0	0	0	0
3	2	1	1	4	2	1	1	1	0	2	1	2	10	1	0	0	0	0	0	0	2	0	0	0	1	1
2	2	1	1	3	1	3	1	2	0	2	2	1	0	0	0	0	0	0	0	0	0	0	0	0	0	0
1	1	1	1	4	2	1	1	1	0	2	2	2	0	0	0	0	0	0	0	0	0	0	0	0	0	0
2	2	1	1	4	2	1	1	3	0	2	2	1	0	0	0	0	0	0	0	0	0	0	0	0	0	0
3	2	2	2	3	2	5	1	2	0	2	2	2	0	0	0	0	0	0	0	0	0	0	0	0	0	0
3	2	1	1	4	1	1	1	1	0	2	2	1	0	0	0	0	0	0	0	0	0	0	0	0	0	0
1	2	2	1	4	2	5	1	3	0	2	2	2	0	0	0	0	0	0	0	0	0	0	0	0	0	0
3	2	2	2	3	2	5	1	2	0	2	2	2	0	0	0	0	0	0	0	0	0	1	0	0	0	0
1	2	1	2	4	2	4	1	3	0	2	2	2	0	0	0	0	0	0	0	0	0	0	0	0	0	0
1	2	2	1	4	2	5	1	3	0	2	2	2	0	0	0	0	0	0	0	0	0	0	0	0	0	0
3	2	1	2	3	2	4	1	1	0	2	2	2	0	0	0	0	0	0	0	0	0	0	0	0	0	0
3	2	1	2	4	2	2	1	3	0	2	1	2	0	0	0	0	0	0	0	0	0	0	0	0	0	0
3	2	1	2	4	2	2	1	2	30	1	2	1	28	1	0	0	0	0	0	0	2	0	0	0	1	1
2	2	1	3	4	2	2	1	2	30	1	2	1	0	0	0	0	0	0	0	0	0	0	0	0	0	0
3	2	1	3	4	2	2	1	3	30	1	1	1	0	0	0	0	0	0	0	0	0	0	0	0	0	0
2	2	1	2	1	2	2	1	2	30	1	2	1	0	0	0	0	0	0	0	0	0	0	0	0	0	0
3	2	1	1	3	1	1	2	1	0	2	2	1	0	0	0	0	0	0	0	0	0	0	0	0	0	0
1	1	1	1	2	2	1	1	1	0	2	2	1	0	0	0	0	0	0	0	0	0	0	0	0	0	0
3	2	2	2	4	2	1	1	2	0	2	2	2	0	0	0	0	0	0	0	0	0	0	0	0	0	0
3	2	2	1	4	2	5	1	2	0	2	2	2	0	0	0	0	0	0	0	0	0	0	0	0	0	0
3	2	2	1	3	2	5	1	2	0	2	2	2	0	0	0	0	0	0	0	0	0	0	0	0	0	0
4	2	2	1	4	1	1	1	2	0	2	2	2	0	0	0	0	0	0	0	0	0	0	0	0	0	0
2	1	2	1	4	2	5	1	1	0	2	2	2	0	0	0	0	0	0	0	0	0	0	0	0	0	0
3	2	1	2	4	2	1	1	2	0	2	2	1	0	0	0	0	0	0	0	0	0	0	0	0	0	0
3	2	1	2	4	2	1	1	2	0	2	2	2	0	0	0	0	0	0	0	0	0	0	0	0	0	0
4	1	1	1	4	2	1	1	2	0	2	2	1	0	0	0	0	0	0	0	0	0	0	0	0	0	0
2	1	1	1	3	1	3	1	1	30	1	1	2	0	0	0	0	0	0	0	0	0	0	0	0	0	0
3	2	1	2	4	2	2	1	2	30	1	2	1	0	0	0	0	0	0	0	0	0	0	0	0	0	0
3	1	1	2	4	2	1	1	2	30	1	2	2	30	1	0	0	0	0	0	0	1	0	0	0	1	1
3	2	1	2	4	2	1	1	2	30	1	2	2	0	0	0	0	0	0	0	0	0	0	0	0	0	0
3	2	2	2	4	2	5	1	2	0	2	2	2	0	0	0	0	0	0	0	0	0	0	0	0	0	0
1	2	2	2	4	2	1	1	3	0	2	1	2	0	0	0	0	0	0	0	0	1	0	0	0	0	0
2	2	1	1	4	2	1	1	1	0	2	2	1	0	0	0	0	0	0	0	0	0	0	0	0	0	0
2	2	1	3	4	2	4	2	2	0	2	2	1	0	0	0	0	0	0	0	0	0	0	0	0	0	0
3	2	1	2	4	2	1	1	1	0	2	2	1	0	0	0	0	0	0	0	0	0	0	0	0	0	0
3	2	1	1	4	2	1	1	2	0	2	1	1	20	1	0	0	0	0	0	0	0	0	0	0	1	1
2	2	1	2	3	2	1	1	2	0	2	2	2	0	0	0	0	0	0	0	0	0	0	0	0	0	0
3	2	1	2	4	2	1	2	1	0	2	2	1	0	0	0	0	0	0	0	0	0	0	0	0	0	0
3	2	2	1	4	2	1	1	3	0	2	2	2	0	0	0	0	0	0	0	0	0	0	0	0	0	0
3	2	2	1	4	2	5	1	1	0	2	2	2	0	0	0	0	0	0	0	0	0	0	0	0	0	0
3	2	2	1	3	2	5	1	1	0	2	2	2	0	0	0	0	0	0	0	0	0	0	0	0	0	0
1	2	2	1	4	2	5	1	2	0	2	1	2	30	1	0	0	0	0	0	0	1	0	0	0	1	1
2	2	2	1	3	2	5	1	2	0	2	2	1	0	0	0	0	0	0	0	0	0	0	0	0	0	0
3	2	1	2	4	2	1	1	2	0	2	2	1	0	0	0	0	0	0	0	0	0	0	0	0	0	0
4	1	1	1	4	2	1	1	1	0	2	2	1	0	0	0	0	0	0	0	0	0	0	0	0	0	0
4	1	2	1	3	2	1	1	1	0	2	2	1	0	0	0	0	0	0	0	0	0	0	0	0	0	0
1	2	1	3	3	2	2	2	2	0	2	1	1	16	1	0	0	0	0	0	0	2	0	0	0	1	1
4	2	2	1	4	2	1	2	2	0	2	1	1	30	1	0	0	0	0	0	0	2	0	0	0	1	1
1	2	2	1	4	2	1	1	2	0	2	2	2	0	0	0	0	0	0	0	0	0	0	0	0	0	0
1	2	2	2	4	2	5	1	2	0	2	2	2	0	0	0	0	0	0	0	0	0	0	0	0	0	0
1	2	1	3	4	2	4	1	2	0	2	2	1	30	1	0	0	0	0	0	0	2	0	0	0	1	1
3	1	2	1	3	2	5	1	1	0	2	2	2	0	0	0	0	0	0	0	0	0	0	0	0	0	0
1	2	2	2	4	2	5	1	3	0	2	2	2	0	0	0	0	0	0	0	0	0	0	0	0	0	0
3	2	2	2	4	2	1	1	2	0	2	2	2	0	0	0	0	0	0	0	0	0	0	0	0	0	0
1	2	1	3	4	2	4	1	3	0	2	1	2	0	0	0	0	0	0	0	0	0	0	0	0	0	0
1	2	1	3	4	2	4	1	3	0	2	2	2	0	0	0	0	0	0	0	0	0	0	0	0	0	0
2	2	1	2	2	2	1	1	1	30	1	2	1	0	0	0	0	0	0	0	0	0	0	0	0	0	0
3	2	1	2	4	2	2	1	2	30	1	2	1	0	0	0	0	0	0	0	0	0	0	0	0	0	0
2	2	1	2	4	2	2	1	3	30	1	2	1	0	0	0	0	0	0	0	0	0	0	0	0	0	0
1	2	1	2	4	2	2	1	3	30	1	2	1	0	0	0	0	0	0	0	0	0	0	0	0	0	0
1	2	1	2	4	2	2	2	3	30	1	2	2	0	0	0	0	0	0	0	0	0	0	0	0	0	0
2	2	1	1	4	1	3	2	1	0	2	2	1	0	0	0	0	0	0	0	0	0	0	0	0	0	0
2	2	1	3	2	2	2	2	1	0	2	2	1	0	0	0	0	0	0	0	0	0	0	0	0	0	0
2	1	2	2	4	2	1	1	2	0	2	2	2	0	0	0	0	0	0	0	0	0	0	0	0	0	0
2	1	2	1	4	2	1	2	1	0	2	2	1	0	0	0	0	0	0	0	0	0	0	0	0	0	0
1	2	1	2	4	2	2	1	3	0	2	2	1	0	0	0	0	0	0	0	0	0	0	0	0	0	0
2	2	1	3	4	2	4	1	2	0	2	2	1	0	0	0	0	0	0	0	0	0	0	0	0	0	0
2	2	1	3	2	2	4	2	2	0	2	2	1	0	0	0	0	0	0	0	0	0	0	0	0	0	0
1	2	1	1	4	1	1	1	2	0	2	2	1	0	0	0	0	0	0	0	0	0	0	0	0	0	0
3	2	2	2	4	2	5	1	2	0	2	1	2	0	0	0	0	0	0	0	0	0	0	0	0	0	0
3	1	1	2	4	2	1	2	2	0	2	2	1	0	0	0	0	0	0	0	0	0	0	0	0	0	0
2	2	1	2	4	2	1	1	2	0	2	2	1	0	0	0	0	0	0	0	0	0	0	0	0	0	0
1	2	2	1	4	2	5	2	3	0	2	2	2	0	0	0	0	0	0	0	0	0	1	0	0	0	0
4	2	1	2	4	2	1	1	2	0	2	2	1	0	0	0	0	0	0	0	0	0	0	0	0	0	0
4	1	1	1	3	2	1	2	1	0	2	2	1	0	0	0	0	0	0	0	0	0	0	0	0	0	0
4	1	1	2	3	2	1	1	1	0	2	2	1	0	0	0	0	0	0	0	0	0	0	0	0	0	0
1	2	2	1	4	2	1	1	3	0	2	1	1	30	1	0	0	0	0	0	0	1	0	0	0	1	1
1	2	1	3	4	2	2	1	3	0	2	2	2	0	0	0	0	0	0	0	0	0	0	0	0	0	0
2	1	1	1	4	2	1	1	1	30	1	1	1	0	0	0	0	0	0	0	0	0	0	0	0	0	0
1	1	1	2	1	2	1	1	1	0	2	2	2	0	0	0	0	0	0	0	0	0	0	0	0	0	0
2	2	1	1	4	2	1	1	2	30	1	2	1	0	0	0	0	0	0	0	0	0	0	0	0	0	0
2	1	2	2	3	2	5	1	1	0	2	2	1	0	0	0	0	0	0	0	0	0	0	0	0	0	0
2	2	1	2	3	2	1	1	2	0	2	2	1	0	0	0	0	0	0	0	0	0	0	0	0	0	0
1	1	2	1	3	2	5	1	2	0	2	2	2	0	0	0	0	0	0	0	0	0	0	0	0	0	0
1	1	1	2	4	2	1	1	2	0	2	2	1	0	0	0	0	0	0	0	0	0	0	0	0	0	0
1	1	2	2	4	2	1	1	2	0	2	2	1	0	0	0	0	0	0	0	0	0	0	0	0	0	0
1	1	1	1	3	1	3	1	2	0	2	2	2	0	0	0	0	0	0	0	0	0	0	0	0	0	0
1	1	1	2	4	2	1	1	3	0	2	2	1	0	0	0	0	0	0	0	0	0	0	0	0	0	0
1	1	1	1	3	1	3	1	2	0	2	2	2	0	0	0	0	0	0	0	0	0	0	0	0	0	0
1	1	1	1	3	1	3	1	2	0	2	2	2	0	0	0	0	0	0	0	0	0	0	0	0	0	0
1	2	1	3	4	2	4	1	2	30	1	1	2	7	1	0	0	0	0	0	0	2	0	0	0	1	1
